# Supplementary material for: Screening the Optimal Probe by Expounding the ESIPT Mechanism and Photophysical Properties in Bis-HBX with Multimodal Substitutions
Source: Molecules. 2024 Jun 6;29(11):2692. doi: 10.3390/molecules29112692 (PMC11173473; doi:10.3390/molecules29112692)
Supplement: Supplementary file 1 [file molecules-29-02692-s001.zip]

Archive with 1 entries (1 files):
- molecules-3032236-supplementary.pdf
